# Supplementary material for: Regularity detection under stress: Faster extraction of probability-based regularities
Source: PLoS One. 2021 Jun 15;16(6):e0253123. doi: 10.1371/journal.pone.0253123 (PMC8205133; doi:10.1371/journal.pone.0253123)
Supplement: S1 Dataset — (XLSX) [file pone.0253123.s002.xlsx]

## Sheet: stressz_expl_ASRT_2 (1)
Subject	group	gender	age_years	contraceptive_pill	menstrual_cycle	DSPAN	CSPAN_avg	cortisol_t1	cortisol_t2	cortisol_t3	stress_induction_stress	stress_induction_unpleasant	stress_induction_pain	practice_b1_rt	practice_b2_rt	practice_b3_rt	s1_e1_HP_rt	s1_e2_HP_rt	s1_e3_HP_rt	s1_e4_HP_rt	s1_e5_HP_rt	s1_e1_HR_rt	s1_e2_HR_rt	s1_e3_HR_rt	s1_e4_HR_rt	s1_e5_HR_rt	s1_e1_LR_rt	s1_e2_LR_rt	s1_e3_LR_rt	s1_e4_LR_rt	s1_e5_LR_rt	s1_e1_SequenceLearning_rt	s1_e2_SequenceLearning_rt	s1_e3_SequenceLearning_rt	s1_e4_SequenceLearning_rt	s1_e5_SequenceLearning_rt	s1_e1_StatisticalLearning_rt	s1_e2_StatisticalLearning_rt	s1_e3_StatisticalLearning_rt	s1_e4_StatisticalLearning_rt	s1_e5_StatisticalLearning_rt	s1_e1_average_rt	s1_e1_HP_standard_rt	s1_e2_HP_standard_rt	s1_e3_HP_standard_rt	s1_e4_HP_standard_rt	s1_e5_HP_standard_rt	s1_e1_HR_standard_rt	s1_e2_HR_standard_rt
101	1	1	21			7	4.66667	5	7	9	0	0	0	413	425	371.5	398	414	386.5	379.5	372	413	416	392	387.5	356.5	401	411	406	400	402	15	2	5.5	8	-15.5	-12	-5	14	12.5	45.5	400.75	99.3138	103.306	96.4442	94.6974	92.826	103.057	103.805
102	1	2	19	1	2	8	5.66667	7	9	9	0	0	0	459	411	437	405	411	378.5	383	385	446	437	379	395	366.5	439.5	422	385.5	385	384	41	26	0.5	12	-18.5	-6.5	-15	6.5	-10	17.5	427.25	94.7923	96.1966	88.5898	89.6431	90.1112	104.389	102.282
103	1	2	20	0	2	6	3.33333	37	34	34	5	15	0	534	496	480	451	413	376	365.5	377	486	399	364	345	355.5	477	429.5	397	390	397	35	-14	-12	-20.5	-21.5	-9	30.5	33	45	41.5	465.5	96.8851	88.7218	80.7734	78.5177	80.9882	104.404	85.7143
105	1	2	23	0	2	7	5	7	2	2	0	0	0	414.5	377	408.5	347.5	378	349	288	157	362	376	366	420	456	381	380.5	375	415.5	500	14.5	-2	17	132	299	19	4.5	9	-4.5	44	365.5	95.0752	103.42	95.4856	78.7962	42.9549	99.0424	102.873
106	1	1	20			8	4.33333	6	6	6	8	46	0	450.5	401	404	405	396	382	393	391	413	390.5	389.5	396	378	454	403	419.5	429.5	375	8	-5.5	7.5	3	-13	41	12.5	30	33.5	-3	432	93.75	91.6667	88.4259	90.9722	90.5093	95.6019	90.3935
109	1	2	18	1	2	9	4	12	15	15	21	30	30	410	393	393	374.5	379	363.5	363	328.5	366	390	384.5	409.5	433	385	408	393	413	459.5	-8.5	11	21	46.5	104.5	19	18	8.5	3.5	26.5	378.5	98.9432	100.132	96.037	95.9049	86.79	96.6975	103.038
112	1	2	22	1	2	9	4	27	25	23	20	10	0	353	317	316	314	319	300	295	295	328	342	303	320	315	355	348	326	325	323.5	14	23	3	25	20	27	6	23	5	8.5	335.5	93.5917	95.082	89.4188	87.9285	87.9285	97.7645	101.937
113	1	2	21	1	1	7	3	6	15	18	50	0	0	352	330	339.5	331	331.5	335	309	318.5	345.5	351	357.5	326	317	375	347	359	337	340	14.5	19.5	22.5	17	-1.5	29.5	-4	1.5	11	23	353.5	93.6351	93.7765	94.7666	87.4116	90.099	97.7369	99.2928
114	1	1	19			7	3.33333	29	35	32	0	20	0	396	398	374	393	377	367.5	388	373	387	397	389	415	381.5	400.5	370	376	391	399	-6	20	21.5	27	8.5	13.5	-27	-13	-24	17.5	396.25	99.1798	95.142	92.7445	97.918	94.1325	97.6656	100.189
115	1	2	19	0	2	7	3	26	26	21	18	8	0	405	382	376	339	342	302	241	246	393.5	381	373	386.5	430	382	409	397	420	456	54.5	39	71	145.5	184	-11.5	28	24	33.5	26	366	92.623	93.4426	82.5137	65.847	67.2131	107.514	104.098
116	1	1	22			10	4.33333	19	25	20	20	30	0	394	360.5	348	338	338	326	316	324	360.5	394	331.5	336.5	371	366.5	392	340	384	378.5	22.5	56	5.5	20.5	47	6	-2	8.5	47.5	7.5	354	95.4802	95.4802	92.0904	89.2655	91.5254	101.836	111.299
117	1	2	22	0	2	8	5.66667	5	9	7	0	10	5	392	322	325	355	337	333	351.5	330	381	361	349	345.5	328.5	384	359	340	350	340	26	24	16	-6	-1.5	3	-2	-9	4.5	11.5	372	95.4301	90.5914	89.5161	94.4892	88.7097	102.419	97.043
118	1	2	20	1	1	8	4	8	5	6	0	0	0	502	456	446.5	418	403	387	400	385.5	412.5	407	361.5	371	390.5	425	432	374	402	397	-5.5	4	-25.5	-29	5	12.5	25	12.5	31	6.5	421.25	99.2285	95.6677	91.8694	94.9555	91.5134	97.9228	96.6172
119	1	2	19	0	2	8	3	13	8	16	10	5	0	482	413	400	445	455.5	438.5	398	377.5	441	435.5	391	409	367.5	460	460	429.5	442	401	-4	-20	-47.5	11	-10	19	24.5	38.5	33	33.5	452.5	98.3425	100.663	96.9061	87.9558	83.4254	97.4586	96.2431
120	1	2	19	1	2	6	2.33333	84	86	75	20	20	0	412	365	381	383	393	359	371	356	405	401	378.5	387.5	365	405	418	410	403	398	22	8	19.5	16.5	9	0	17	31.5	15.5	33	395.75	96.7783	99.3051	90.7138	93.7461	89.9558	102.337	101.327
121	1	2	19	0	2	6	3	18	16	15	0	10	0	412	375	361.5	364	352.5	374.5	356	335.5	352	378	369	349.5	338	379	403	395.5	369	355	-12	25.5	-5.5	-6.5	2.5	27	25	26.5	19.5	17	371	98.1132	95.0135	100.943	95.9569	90.4313	94.8787	101.887
122	1	1	21			8	2.33333	46	49	44	5	0	0	412	368	397	345	347.5	278.5	267.5	217.5	391	397	365	350.5	351.5	411	399	365	367	357	46	49.5	86.5	83	134	20	2	0	16.5	5.5	384.25	89.7853	90.4359	72.4789	69.6161	56.6038	101.757	103.318
123	1	2	25	0		8	2.66667	5	15	17	10	10	0	414.5	349	364	359.5	353.5	344	350	339.5	421	396	352.5	337	342.5	419.5	389.5	365	364	355.5	61.5	42.5	8.5	-13	3	-1.5	-6.5	12.5	27	13	393.25	91.4177	89.8919	87.4762	89.0019	86.3318	107.057	100.699
124	1	2	20	0		7	3.66667	67	69	64	30	50	0	367	343	355	332	328	309.5	301	309	328.5	323.5	310.5	303	319	355	338.5	314	327	335.5	-3.5	-4.5	1	2	10	26.5	15	3.5	24	16.5	343.5	96.6521	95.4876	90.1019	87.6274	89.9563	95.6332	94.1776
125	1	1	19			6	3.33333	28	26	31	0	0	0	350	334.5	329	330.5	325	289	307	306.5	349.5	324	324.5	332.5	326.5	354.5	347	329	327	337	19	-1	35.5	25.5	20	5	23	4.5	-5.5	10.5	344.25	96.0058	94.4081	83.9506	89.1794	89.0341	101.525	94.1176
126	1	2	19	0	2	8	3	3	3	2	0	0	0	345.5	330	330	357.5	310	303	255.5	198.5	391	383	382	392	408.5	392	448.5	434.5	432	424	33.5	73	79	136.5	210	1	65.5	52.5	40	15.5	381	93.832	81.3648	79.5276	67.0604	52.0997	102.625	100.525
127	1	2	21	0		5	3	16	16	14	0	20	0	387	376	357	359	372	385	366	373	391.5	373.5	370	371	388.5	382	397	394	397	389	32.5	1.5	-15	5	15.5	-9.5	23.5	24	26	0.5	372.5	96.3758	99.8658	103.356	98.255	100.134	105.101	100.268
128	1	1	20			6	4	36	34	31	0	0	0	441.5	420	405	413.5	386	363	369	384	404	404.5	402	383	374.5	426	419	379.5	404	398	-9.5	18.5	39	14	-9.5	22	14.5	-22.5	21	23.5	418	98.9234	92.3445	86.8421	88.2775	91.866	96.6507	96.7703
130	1	2	20	0		5	4.33333	9	7	7	0	0	0	434	378	357	426	364	340	333	329	441.5	360.5	339	324.5	325	431	375	366	355.5	352	15.5	-3.5	-1	-8.5	-4	-10.5	14.5	27	31	27	430.5	98.9547	84.5528	78.9779	77.3519	76.4228	102.555	83.7398
132	1	2	20	1	1	8	4.66667	10	9	9	0	0	0	371	355	367	372	366	389	81	76.5	383	384	414	629	628	378.5	385	400	674.5	693	11	18	25	548	551.5	-4.5	1	-14	45.5	65	377.75	98.4778	96.8895	102.978	21.4428	20.2515	101.39	101.655
199	1	2	21	0		6	3.33333	33	28	31	0	10	0	559	497	506	595.5	525	451	436	425.5	651	547	460	420	439.5	642	552	525.5	471	473	55.5	22	9	-16	14	-9	5	65.5	51	33.5	623	95.5859	84.2697	72.3917	69.9839	68.2986	104.494	87.801
901	2	1	22			9	5	19	17	17	0	10	10	553	455.5	400	452	403	379.5	347	351	477	423	380	368.5	371	478	420	414	352.5	364	25	20	0.5	21.5	20	1	-3	34	-16	-7	467.75	96.6328	86.1571	81.1331	74.1849	75.0401	101.978	90.4329
902	2	2	20	1		7	4.66667	20	51	42	65	75	75	368	406	377	388	351	329	319	329	381	343	333.5	319.5	345	399.5	355.5	340	344	350	-7	-8	4.5	0.5	16	18.5	12.5	6.5	24.5	5	393.75	98.5397	89.1429	83.5556	81.0159	83.5556	96.7619	87.1111
903	2	2	19	0	2	7	4.33333	28	32	37	42	83	77	425	361	357	295	281	242	241	245	340	300	329.5	337	292	344	317	343	343	329.5	45	19	87.5	96	47	4	17	13.5	6	37.5	323	91.3313	86.9969	74.9226	74.613	75.8514	105.263	92.8793
905	2	2	20	1	2	7	4.33333	4	29	18	0	0	90	423	375	357	395	405	382	389.5	384	412	372	368.5	350	355	424	402.5	405	419	390.5	17	-33	-13.5	-39.5	-29	12	30.5	36.5	69	35.5	409.5	96.4591	98.9011	93.2845	95.116	93.7729	100.611	90.8425
906	2	1	22			7	3	19	31	24	0	70	40	354.5	325	339.5	331	322	319	328	322	333.5	348.5	324.5	327	327	349	346	339	342.5	340.5	2.5	26.5	5.5	-1	5	15.5	-2.5	14.5	15.5	13.5	340.5	97.21	94.5668	93.6858	96.3289	94.5668	97.9442	102.349
908	2	2	22	0	2	7	4.66667	21	34	26	35	50	60	356	321	347	321.5	343	329	314	296.5	320	337	334.5	350.5	409	350	357	353.5	380	409	-1.5	-6	5.5	36.5	112.5	30	20	19	29.5	0	335.5	95.8271	102.235	98.0626	93.5917	88.3756	95.38	100.447
910	2	1	19			7	5	23	29	18	5	45	30	356	337	346.5	319	273.5	258	233.5	264	357.5	326	321.5	401	373	362	361.5	379	395.5	406.5	38.5	52.5	63.5	167.5	109	4.5	35.5	57.5	-5.5	33.5	344	92.7326	79.5058	75	67.8779	76.7442	103.924	94.7674
911	2	2	21	0		7	3.66667	11	34	22	70	100	80	541	397.5	425.5	397.5	415	374.5	359	357	389	402	347	329	327.5	416.5	404	396	396	358	-8.5	-13	-27.5	-30	-29.5	27.5	2	49	67	30.5	406.75	97.7259	102.028	92.0713	88.2606	87.7689	95.6361	98.8322
912	2	2	21	1	2	6	3.66667	69	83	74	20	80	70	372	316	324	313	237	271.5	148	92	314	390.5	343.5	315	394	365	401.5	384	358	385	1	153.5	72	167	302	51	11	40.5	43	-9	339.25	92.2623	69.86	80.0295	43.6256	27.1186	92.5571	115.107
914	2	1	22			8	4.66667	2	8	8	0	37	5	392	386.5	331	294	295	249	84	115.5	361	383.5	390	405	428	389	405	398	428	466	67	88.5	141	321	312.5	28	21.5	8	23	38	352	83.5227	83.8068	70.7386	23.8636	32.8125	102.557	108.949
915	2	2	20	1	1	6	2.66667	3	12	8	50	20	80	381	334	322	331	340	310	318	324	340	324	322.5	305	305.5	351	343	375.5	349	352.5	9	-16	12.5	-13	-18.5	11	19	53	44	47	343.25	96.4312	99.0532	90.3132	92.6438	94.3918	99.0532	94.3918
916	2	1	22			9	3.66667	7	26	20	0	30	35	412	387	414	399	404	366	351	340	393	415	380.5	346	366	429	421	368.5	372	360	-6	11	14.5	-5	26	36	6	-12	26	-6	414	96.3768	97.5845	88.4058	84.7826	82.1256	94.9275	100.242
917	2	2	22	1	1	7	4.33333	16	19	14	40	80	80	366	339	332	334.5	371	388.5	334	330.5	326	372	373	344	331	328.5	381	409	338.5	334	-8.5	1	-15.5	10	0.5	2.5	9	36	-5.5	3	330.75	101.134	112.169	117.46	100.983	99.9244	98.5639	112.472
919	2	2	22	1	2	7	4	10	26	22	60	80	80	421.5	431.5	418	420.5	379.5	379	349	343	447	409.5	393	391	352	475	420	405	379	359	26.5	30	14	42	9	28	10.5	12	-12	7	449	93.6526	84.5212	84.4098	77.7283	76.392	99.5546	91.2027
920	2	2	24	0		8	3.66667	3	27	31	20	80	80	396	370	402.5	329	352	342.5	332	334	334	376	350	377	327	387	403	391	397.5	392	5	24	7.5	45	-7	53	27	41	20.5	65	359.5	91.516	97.9138	95.2712	92.3505	92.9068	92.9068	104.59
921	2	2	22	0	2	8	5	12	45	18	60	40	30	656	543	558.5	456.5	423	407	373	388	458	405	414	384	406.5	444	443.5	407	397	385.5	1.5	-18	7	11	18.5	-14	38.5	-7	13	-21	450.75	101.276	93.8436	90.294	82.751	86.0788	101.608	89.8502
923	2	2	22	1		7	3	26	35	35	20	90	80	451	409	443	413	432	416	413.5	403	412.5	403.5	412	434	403	422	426	418	427.5	400.5	-0.5	-28.5	-4	20.5	0	9.5	22.5	6	-6.5	-2.5	417.5	98.9222	103.473	99.6407	99.0419	96.5269	98.8024	96.6467
924	2	2	22	0	1	6	3.33333	19	29	18	25	40	50	372	329	325	363	363	354	320	350	401	367	364	323	325	414	396.5	367	341	351.5	38	4	10	3	-25	13	29.5	3	18	26.5	392.5	92.4841	92.4841	90.1911	81.5287	89.172	102.166	93.5032
925	2	1	23			6	4.33333	14	22	17	10	20	20	385.5	346	357	352.5	365	373	364	372	377	387	372	366	381.5	374	386.5	391.5	375	390	24.5	22	-1	2	9.5	-3	-0.5	19.5	9	8.5	366.5	96.1801	99.5907	101.774	99.3179	101.501	102.865	105.593
927	2	2	20	0	1	6	2.66667	2	16	8	60	70	90	436	415	405	412	425.5	382	392	365	437	385	376	398	370	425	475	425	431	390	25	-40.5	-6	6	5	-12	90	49	33	20	420.75	97.9204	101.129	90.7903	93.167	86.7499	103.862	91.5033
928	2	1	18			8	5.33333	14	12	15	0	0	20	349	344	329	313	343	300.5	286	312	344.5	334	319	304.5	338	349.5	363	336	336	344	31.5	-9	18.5	18.5	26	5	29	17	31.5	6	331.25	94.4906	103.547	90.717	86.3396	94.1887	104	100.83
929	2	2	24	1	2	7	4.66667	10	29	15	0	70	70	391	377	362.5	335	360	340.5	338.5	339.5	308	363	355	321	313.5	355	366	352	339	335	-27	3	14.5	-17.5	-26	47	3	-3	18	21.5	342	97.9532	105.263	99.5614	98.9766	99.269	90.0585	106.14
930	2	2	20	0		5	2.33333	24	49	20	75	80	78	363	344	295	307	322	317	319	314	312.5	333.5	325	354	314	337	364	355.5	372	359	5.5	11.5	8	35	0	24.5	30.5	30.5	18	45	323	95.0464	99.6904	98.1424	98.7616	97.2136	96.7492	103.251
931	2	2	24	1	1	8	3	28	52	37	20	60	60	418	325	345	325	322	326.5	311	322	306	365.5	306	302.5	307	340	352	349.5	354.5	333.5	-19	43.5	-20.5	-8.5	-15	34	-13.5	43.5	52	26.5	330.5	98.3359	97.4281	98.7897	94.0998	97.4281	92.587	110.59
932	2	2	23	1	1	7	3.33333	7	38	25	20	60	50	500	446.5	432	440	424	413	415	395.5	437	430.5	395.5	413	414	445	422	422.5	419.5	429.5	-3	6.5	-17.5	-2	18.5	8	-8.5	27	6.5	15.5	442.25	99.4912	95.8734	93.3861	93.8383	89.4291	98.8129	97.3431
933	2	1	19			5	3.66667	15	29	21	70	90	70	363	332.5	331.5	346.5	341	325	326	323.5	346	350	326.5	322.5	339	360	342	339	335.5	341.5	-0.5	9	1.5	-3.5	15.5	14	-8	12.5	13	2.5	353	98.1586	96.6006	92.068	92.3513	91.6431	98.017	99.1501
999	2	2	22	0		8	2.66667	36	67	40	40	60	60	405	428	398	378	360	347	364	371	408.5	349	352	366	366	433	402	387	369	389	30.5	-11	5	2	-5	24.5	53	35	3	23	408.25	92.5903	88.1813	84.9969	89.1611	90.8757	100.061	85.4868
[truncated: 23 more columns]

## Sheet: Munka1
s1_e1_StatLearning_standard_rt		s1_e2_StatLearning_standard_rt		s1_e3_StatLearning_standard_rt		s1_e4_StatLearning_standard_rt		s1_e5_StatLearning_standard_rt
-0.0299439	-2.99439	-0.0124766	-1.24766	0.0349345	3.49345	0.0311915	3.11915	0.113537	11.3537
-0.0152136	-1.52136	-0.0351083	-3.51083	0.0152136	1.52136	-0.0234055	-2.34055	0.0409596	4.09596
-0.019334	-1.9334	0.0655209	6.55209	0.0708915	7.08915	0.0966702	9.66702	0.0891515	8.91515
0.0519836	5.19836	0.0123119	1.23119	0.0246238	2.46238	-0.0123119	-1.23119	0.120383	12.0383
0.0949074	9.49074	0.0289352	2.89352	0.0694444	6.94444	0.0775463	7.75463	-0.00694444	-0.694444
0.0501982	5.01982	0.0475561	4.75561	0.0224571	2.24571	0.00924703	0.924703	0.0700132	7.00132
0.0804769	8.04769	0.0178838	1.78838	0.0685544	6.85544	0.0149031	1.49031	0.0253353	2.53353
0.0834512	8.34512	-0.0113154	-1.13154	0.00424328	0.424328	0.0311174	3.11174	0.0650636	6.50636
0.0340694	3.40694	-0.0681388	-6.81388	-0.0328076	-3.28076	-0.0605678	-6.05678	0.044164	4.4164
-0.0314208	-3.14208	0.0765027	7.65027	0.0655738	6.55738	0.0915301	9.15301	0.0710383	7.10383
0.0169492	1.69492	-0.00564972	-0.564972	0.0240113	2.40113	0.134181	13.4181	0.0211864	2.11864
0.00806452	0.806452	-0.00537634	-0.537634	-0.0241935	-2.41935	0.0120968	1.20968	0.030914	3.0914
0.0296736	2.96736	0.0593472	5.93472	0.0296736	2.96736	0.0735905	7.35905	0.0154303	1.54303
0.041989	4.1989	0.0541436	5.41436	0.0850829	8.50829	0.0729282	7.29282	0.0740331	7.40331
0	0	0.0429564	4.29564	0.0795957	7.95957	0.0391661	3.91661	0.083386	8.3386
0.0727763	7.27763	0.0673854	6.73854	0.0714286	7.14286	0.0525606	5.25606	0.0458221	4.58221
0.0520494	5.20494	0.00520494	0.520494	0	0	0.0429408	4.29408	0.0143136	1.43136
-0.00381437	-0.381437	-0.0165289	-1.65289	0.0317864	3.17864	0.0686586	6.86586	0.0330579	3.30579
0.077147	7.7147	0.0436681	4.36681	0.0101892	1.01892	0.069869	6.9869	0.0480349	4.80349
0.0145243	1.45243	0.0668119	6.68119	0.0130719	1.30719	-0.0159768	-1.59768	0.0305011	3.05011
0.00262467	0.262467	0.171916	17.1916	0.137795	13.7795	0.104987	10.4987	0.0406824	4.06824
-0.0255034	-2.55034	0.0630872	6.30872	0.0644295	6.44295	0.0697987	6.97987	0.00134228	0.134228
0.0526316	5.26316	0.034689	3.4689	-0.0538278	-5.38278	0.0502392	5.02392	0.0562201	5.62201
-0.0243902	-2.43902	0.0336818	3.36818	0.0627178	6.27178	0.0720093	7.20093	0.0627178	6.27178
-0.0119126	-1.19126	0.00264725	0.264725	-0.0370615	-3.70615	0.12045	12.045	0.172071	17.2071
-0.0144462	-1.44462	0.00802568	0.802568	0.105136	10.5136	0.081862	8.1862	0.0537721	5.37721
0.00213789	0.213789	-0.00641368	-0.641368	0.0726884	7.26884	-0.0342063	-3.42063	-0.0149653	-1.49653
0.0469841	4.69841	0.031746	3.1746	0.0165079	1.65079	0.0622222	6.22222	0.0126984	1.26984
0.0123839	1.23839	0.0526316	5.26316	0.0417957	4.17957	0.0185759	1.85759	0.116099	11.6099
0.029304	2.9304	0.0744811	7.44811	0.0891331	8.91331	0.168498	16.8498	0.0866911	8.66911
0.0455213	4.55213	-0.00734214	-0.734214	0.0425844	4.25844	0.0455213	4.55213	0.0396476	3.96476
0.0894188	8.94188	0.0596125	5.96125	0.0566319	5.66319	0.0879285	8.79285	0	0
0.0130814	1.30814	0.103198	10.3198	0.167151	16.7151	-0.0159884	-1.59884	0.0973837	9.73837
0.0676091	6.76091	0.00491703	0.491703	0.120467	12.0467	0.16472	16.472	0.0749846	7.49846
0.150332	15.0332	0.0324245	3.24245	0.119381	11.9381	0.12675	12.675	-0.0265291	-2.65291
0.0795455	7.95455	0.0610795	6.10795	0.0227273	2.27273	0.0653409	6.53409	0.107955	10.7955
0.0320466	3.20466	0.0553532	5.53532	0.154406	15.4406	0.128186	12.8186	0.136926	13.6926
0.0869565	8.69565	0.0144928	1.44928	-0.0289855	-2.89855	0.0628019	6.28019	-0.0144928	-1.44928
0.00755858	0.755858	0.0272109	2.72109	0.108844	10.8844	-0.0166289	-1.66289	0.00907029	0.907029
0.0623608	6.23608	0.0233853	2.33853	0.0267261	2.67261	-0.0267261	-2.67261	0.0155902	1.55902
0.147427	14.7427	0.0751043	7.51043	0.114047	11.4047	0.0570236	5.70236	0.180807	18.0807
-0.0310593	-3.10593	0.0854132	8.54132	-0.0155297	-1.55297	0.0288408	2.88408	-0.046589	-4.6589
0.0227545	2.27545	0.0538922	5.38922	0.0143713	1.43713	-0.0155689	-1.55689	-0.00598802	-0.598802
0.033121	3.3121	0.0751592	7.51592	0.00764331	0.764331	0.0458599	4.58599	0.0675159	6.75159
-0.00818554	-0.818554	-0.00136426	-0.136426	0.053206	5.3206	0.0245566	2.45566	0.0231924	2.31924
-0.0285205	-2.85205	0.213904	21.3904	0.116459	11.6459	0.0784314	7.84314	0.0475342	4.75342
0.0150943	1.50943	0.0875472	8.75472	0.0513208	5.13208	0.0950943	9.50943	0.0181132	1.81132
0.137427	13.7427	0.00877193	0.877193	-0.00877193	-0.877193	0.0526316	5.26316	0.0628655	6.28655
0.0758514	7.58514	0.0944272	9.44272	0.0944272	9.44272	0.0557276	5.57276	0.139319	13.9319
0.102874	10.2874	-0.0408472	-4.08472	0.131619	13.1619	0.157337	15.7337	0.0801815	8.01815
0.0180893	1.80893	-0.0192199	-1.92199	0.0610514	6.10514	0.0146976	1.46976	0.035048	3.5048
0.0396601	3.96601	-0.0226629	-2.26629	0.0354108	3.54108	0.0368272	3.68272	0.00708215	0.708215
0.0600122	6.00122	0.129822	12.9822	0.0857318	8.57318	0.00734844	0.734844	0.056338	5.6338
