# Supplementary material for: Regularity detection under stress: Faster extraction of probability-based regularities
Source: PLoS One. 2021 Jun 15;16(6):e0253123. doi: 10.1371/journal.pone.0253123 (PMC8205133; doi:10.1371/journal.pone.0253123)
Supplement: S2 Dataset — (XLSX) [file pone.0253123.s003.xlsx]

## Sheet: stress_ASRT_supplementary_data
Subject	group	gender	age_years	contraceptive_pill	DSPAN	CSPAN_avg	cortisol_t1	cortisol_t2	cortisol_t3	stress_induction_stress	stress_induction_unpleasant	stress_induction_pain	practice_b1_rt	practice_b2_rt	practice_b3_rt	s1_e1_HP_rt	s1_e2_HP_rt	s1_e3_HP_rt	s1_e4_HP_rt	s1_e5_HP_rt	s1_e1_HR_rt	s1_e2_HR_rt	s1_e3_HR_rt	s1_e4_HR_rt	s1_e5_HR_rt	s1_e1_LR_rt	s1_e2_LR_rt	s1_e3_LR_rt	s1_e4_LR_rt	s1_e5_LR_rt	s1_e1_SequenceLearning_rt	s1_e2_SequenceLearning_rt	s1_e3_SequenceLearning_rt	s1_e4_SequenceLearning_rt	s1_e5_SequenceLearning_rt	s1_e1_StatisticalLearning_rt	s1_e2_StatisticalLearning_rt	s1_e3_StatisticalLearning_rt	s1_e4_StatisticalLearning_rt	s1_e5_StatisticalLearning_rt	post_block_sequence_report_s1e1	post_block_sequence_report_s1e2	post_block_sequence_report_s1e3	post_block_sequence_report_s1e4	post_block_sequence_report_s1e5
101	1	1	21		7	4.66667	5	7	9	0	0	0	413	425	371.5	398	414	386.5	379.5	372	413	416	392	387.5	356.5	401	411	406	400	402	15	2	5.5	8	-15.5	-12	-5	14	12.5	45.5	1	1	1	0.977778	1
102	1	2	19	1	8	5.66667	7	9	9	0	0	0	459	411	437	405	411	378.5	383	385	446	437	379	395	366.5	439.5	422	385.5	385	384	41	26	0.5	12	-18.5	-6.5	-15	6.5	-10	17.5	1	1	1	1	1
103	1	2	20	0	6	3.33333	37	34	34	5	15	0	534	496	480	451	413	376	365.5	377	486	399	364	345	355.5	477	429.5	397	390	397	35	-14	-12	-20.5	-21.5	-9	30.5	33	45	41.5	0.727273	0.927273	0.963636	0.945455	1
104	1	2	22	0	6	2.33333	9	17	29	5	20	0	422	354	333	318	350.5	341	339	335.5	332	331.5	333.5	332	322	333	357	334	358	361	14	-19	-7.5	-7	-13.5	1	25.5	0.5	26	39	0.276768	0.6	0.490909	0.381818	0.381818
105	1	2	23	0	7	5	7	2	2	0	0	0	414.5	377	408.5	347.5	378	349	288	157	362	376	366	420	456	381	380.5	375	415.5	500	14.5	-2	17	132	299	19	4.5	9	-4.5	44	1	1	0.963636	0.945455	1
106	1	1	20		8	4.33333	6	6	6	8	46	0	450.5	401	404	405	396	382	393	391	413	390.5	389.5	396	378	454	403	419.5	429.5	375	8	-5.5	7.5	3	-13	41	12.5	30	33.5	-3	1	1	1	0.981818	1
109	1	2	18	1	9	4	12	15	15	21	30	30	410	393	393	374.5	379	363.5	363	328.5	366	390	384.5	409.5	433	385	408	393	413	459.5	-8.5	11	21	46.5	104.5	19	18	8.5	3.5	26.5	1	0.981818	0.363636	0.854545	0.854545
110	1	1	20		6	2.66667	24	20	17	5	10	0	436	378	402	404.5	362	359.5	361	370	381.5	372	346	356	339.5	404.5	381	371.5	372.5	387.5	-23	10	-13.5	-5	-30.5	23	9	25.5	16.5	48	0.155844	0.127273	0.194805	0.165657	0.218182
112	1	2	22	1	9	4	27	25	23	20	10	0	353	317	316	314	319	300	295	295	328	342	303	320	315	355	348	326	325	323.5	14	23	3	25	20	27	6	23	5	8.5	1	1	1	1	1
113	1	2	21	1	7	3	6	15	18	50	0	0	352	330	339.5	331	331.5	335	309	318.5	345.5	351	357.5	326	317	375	347	359	337	340	14.5	19.5	22.5	17	-1.5	29.5	-4	1.5	11	23	0.836364	0.909091	0.945455	1	1
114	1	1	19		7	3.33333	29	35	32	0	20	0	396	398	374	393	377	367.5	388	373	387	397	389	415	381.5	400.5	370	376	391	399	-6	20	21.5	27	8.5	13.5	-27	-13	-24	17.5	0.963636	0.981818	1	1	0.981818
115	1	2	19	0	7	3	26	26	21	18	8	0	405	382	376	339	342	302	241	246	393.5	381	373	386.5	430	382	409	397	420	456	54.5	39	71	145.5	184	-11.5	28	24	33.5	26	1	0.945455	0.963636	0.890909	0.890909
116	1	1	22		10	4.33333	19	25	20	20	30	0	394	360.5	348	338	338	326	316	324	360.5	394	331.5	336.5	371	366.5	392	340	384	378.5	22.5	56	5.5	20.5	47	6	-2	8.5	47.5	7.5	1	1	1	1	1
117	1	2	22	0	8	5.66667	5	9	7	0	10	5	392	322	325	355	337	333	351.5	330	381	361	349	345.5	328.5	384	359	340	350	340	26	24	16	-6	-1.5	3	-2	-9	4.5	11.5	1	1	0.981818	1	1
118	1	2	20	1	8	4	8	5	6	0	0	0	502	456	446.5	418	403	387	400	385.5	412.5	407	361.5	371	390.5	425	432	374	402	397	-5.5	4	-25.5	-29	5	12.5	25	12.5	31	6.5	0.818182	1	1	1	1
119	1	2	19	0	8	3	13	8	16	10	5	0	482	413	400	445	455.5	438.5	398	377.5	441	435.5	391	409	367.5	460	460	429.5	442	401	-4	-20	-47.5	11	-10	19	24.5	38.5	33	33.5	1	0.927273	0.909091	1	1
120	1	2	19	1	6	2.33333	84	86	75	20	20	0	412	365	381	383	393	359	371	356	405	401	378.5	387.5	365	405	418	410	403	398	22	8	19.5	16.5	9	0	17	31.5	15.5	33	1	1	1	1	1
121	1	2	19	0	6	3	18	16	15	0	10	0	412	375	361.5	364	352.5	374.5	356	335.5	352	378	369	349.5	338	379	403	395.5	369	355	-12	25.5	-5.5	-6.5	2.5	27	25	26.5	19.5	17	1	0.981818	1	1	1
122	1	1	21		8	2.33333	46	49	44	5	0	0	412	368	397	345	347.5	278.5	267.5	217.5	391	397	365	350.5	351.5	411	399	365	367	357	46	49.5	86.5	83	134	20	2	0	16.5	5.5	1	1	1	1	1
123	1	2	25	0	8	2.66667	5	15	17	10	10	0	414.5	349	364	359.5	353.5	344	350	339.5	421	396	352.5	337	342.5	419.5	389.5	365	364	355.5	61.5	42.5	8.5	-13	3	-1.5	-6.5	12.5	27	13	1	1	0.945455	1	1
124	1	2	20	0	7	3.66667	67	69	64	30	50	0	367	343	355	332	328	309.5	301	309	328.5	323.5	310.5	303	319	355	338.5	314	327	335.5	-3.5	-4.5	1	2	10	26.5	15	3.5	24	16.5	1	1	1	1	0.933333
125	1	1	19		6	3.33333	28	26	31	0	0	0	350	334.5	329	330.5	325	289	307	306.5	349.5	324	324.5	332.5	326.5	354.5	347	329	327	337	19	-1	35.5	25.5	20	5	23	4.5	-5.5	10.5	0.909091	0.763636	1	0.909091	0.909091
126	1	2	19	0	8	3	3	3	2	0	0	0	345.5	330	330	357.5	310	303	255.5	198.5	391	383	382	392	408.5	392	448.5	434.5	432	424	33.5	73	79	136.5	210	1	65.5	52.5	40	15.5	1	1	1	1	1
127	1	2	21	0	5	3	16	16	14	0	20	0	387	376	357	359	372	385	366	373	391.5	373.5	370	371	388.5	382	397	394	397	389	32.5	1.5	-15	5	15.5	-9.5	23.5	24	26	0.5	1	0.945455	0.945455	0.781818	0.890909
128	1	1	20		6	4	36	34	31	0	0	0	441.5	420	405	413.5	386	363	369	384	404	404.5	402	383	374.5	426	419	379.5	404	398	-9.5	18.5	39	14	-9.5	22	14.5	-22.5	21	23.5	0.727273	0.872727	1	1	1
130	1	2	20	0	5	4.33333	9	7	7	0	0	0	434	378	357	426	364	340	333	329	441.5	360.5	339	324.5	325	431	375	366	355.5	352	15.5	-3.5	-1	-8.5	-4	-10.5	14.5	27	31	27	0.981818	1	0.981818	0.981818	1
131	1	2	24	1	8	3.66667	14	19	25	20	30	0	394	368	367.5	349.5	361	364	357	351	392.5	365	356	342	344.5	365	390	368	351	370	43	4	-8	-15	-6.5	-27.5	25	12	9	25.5	0.218182	0.6	0.309091	0.345455	0.163636
132	1	2	20	1	8	4.66667	10	9	9	0	0	0	371	355	367	372	366	389	81	76.5	383	384	414	629	628	378.5	385	400	674.5	693	11	18	25	548	551.5	-4.5	1	-14	45.5	65	0.963636	0.8	1	0.854545	0.945455
199	1	2	21	0	6	3.33333	33	28	31	0	10	0	559	497	506	595.5	525	451	436	425.5	651	547	460	420	439.5	642	552	525.5	471	473	55.5	22	9	-16	14	-9	5	65.5	51	33.5	0.6	1	1	1	1
901	2	1	22		9	5	19	17	17	0	10	10	553	455.5	400	452	403	379.5	347	351	477	423	380	368.5	371	478	420	414	352.5	364	25	20	0.5	21.5	20	1	-3	34	-16	-7	1	1	1	1	0.963636
902	2	2	20	1	7	4.66667	20	51	42	65	75	75	368	406	377	388	351	329	319	329	381	343	333.5	319.5	345	399.5	355.5	340	344	350	-7	-8	4.5	0.5	16	18.5	12.5	6.5	24.5	5	0.543434	1	0.963636	1	1
903	2	2	19	0	7	4.33333	28	32	37	42	83	77	425	361	357	295	281	242	241	245	340	300	329.5	337	292	344	317	343	343	329.5	45	19	87.5	96	47	4	17	13.5	6	37.5	1	1	1	1	1
904	2	2	23	1	6	3	17	33	19	70	90	80	452	445.5	455	431.5	443	411	380	388.5	467	456	430	387	374	449	471.5	426	414.5	408.5	35.5	13	19	7	-14.5	-18	15.5	-4	27.5	34.5	0.345455	0.309091	0.418182	0.509091	0.8
905	2	2	20	1	7	4.33333	4	29	18	0	0	90	423	375	357	395	405	382	389.5	384	412	372	368.5	350	355	424	402.5	405	419	390.5	17	-33	-13.5	-39.5	-29	12	30.5	36.5	69	35.5	0.836364	1	1	0.963636	1
906	2	1	22		7	3	19	31	24	0	70	40	354.5	325	339.5	331	322	319	328	322	333.5	348.5	324.5	327	327	349	346	339	342.5	340.5	2.5	26.5	5.5	-1	5	15.5	-2.5	14.5	15.5	13.5	0.472727	0.745455	1	1	1
908	2	2	22	0	7	4.66667	21	34	26	35	50	60	356	321	347	321.5	343	329	314	296.5	320	337	334.5	350.5	409	350	357	353.5	380	409	-1.5	-6	5.5	36.5	112.5	30	20	19	29.5	0	0.872727	1	0.963636	1	1
909	2	2	20	1	5	3	30	27	42	40	40	70	501	457	450	419	399	375.5	379.5	366	413	418	372	363	362.5	451.5	399	399	399	372.5	-6	19	-3.5	-16.5	-3.5	38.5	-19	27	36	10	0.527273	0.381818	0.272727	0.272727	0.345455
910	2	1	19		7	5	23	29	18	5	45	30	356	337	346.5	319	273.5	258	233.5	264	357.5	326	321.5	401	373	362	361.5	379	395.5	406.5	38.5	52.5	63.5	167.5	109	4.5	35.5	57.5	-5.5	33.5	0.8	0.977778	1	1	1
911	2	2	21	0	7	3.66667	11	34	22	70	100	80	541	397.5	425.5	397.5	415	374.5	359	357	389	402	347	329	327.5	416.5	404	396	396	358	-8.5	-13	-27.5	-30	-29.5	27.5	2	49	67	30.5	0.981818	0.963636	1	1	1
912	2	2	21	1	6	3.66667	69	83	74	20	80	70	372	316	324	313	237	271.5	148	92	314	390.5	343.5	315	394	365	401.5	384	358	385	1	153.5	72	167	302	51	11	40.5	43	-9	0.854545	1	1	1	1
914	2	1	22		8	4.66667	2	8	8	0	37	5	392	386.5	331	294	295	249	84	115.5	361	383.5	390	405	428	389	405	398	428	466	67	88.5	141	321	312.5	28	21.5	8	23	38	1	1	1	1	1
915	2	2	20	1	6	2.66667	3	12	8	50	20	80	381	334	322	331	340	310	318	324	340	324	322.5	305	305.5	351	343	375.5	349	352.5	9	-16	12.5	-13	-18.5	11	19	53	44	47	0.745455	0.963636	1	1	1
916	2	1	22		9	3.66667	7	26	20	0	30	35	412	387	414	399	404	366	351	340	393	415	380.5	346	366	429	421	368.5	372	360	-6	11	14.5	-5	26	36	6	-12	26	-6	0.563636	1	1	1	1
917	2	2	22	1	7	4.33333	16	19	14	40	80	80	366	339	332	334.5	371	388.5	334	330.5	326	372	373	344	331	328.5	381	409	338.5	334	-8.5	1	-15.5	10	0.5	2.5	9	36	-5.5	3	0.672727	0.690909	1	1	0.8
918	2	2	18	1	6	3.66667	19	47	26	0	90	90	348	333	341	317.5	349	293	308.5	308.5	380	373.5	319.5	330	371.5	426	413	381.5	387	401	62.5	24.5	26.5	21.5	63	46	39.5	62	57	29.5	0.418182	0.454545	0.454545	0.430303	0.454545
919	2	2	22	1	7	4	10	26	22	60	80	80	421.5	431.5	418	420.5	379.5	379	349	343	447	409.5	393	391	352	475	420	405	379	359	26.5	30	14	42	9	28	10.5	12	-12	7	0.818182	1	1	1	1
920	2	2	24	0	8	3.66667	3	27	31	20	80	80	396	370	402.5	329	352	342.5	332	334	334	376	350	377	327	387	403	391	397.5	392	5	24	7.5	45	-7	53	27	41	20.5	65	1	1	0.927273	1	1
921	2	2	22	0	8	5	12	45	18	60	40	30	656	543	558.5	456.5	423	407	373	388	458	405	414	384	406.5	444	443.5	407	397	385.5	1.5	-18	7	11	18.5	-14	38.5	-7	13	-21	1	1	1	1	1
923	2	2	22	1	7	3	26	35	35	20	90	80	451	409	443	413	432	416	413.5	403	412.5	403.5	412	434	403	422	426	418	427.5	400.5	-0.5	-28.5	-4	20.5	0	9.5	22.5	6	-6.5	-2.5	0.854545	0.854545	0.490909	0.321212	0.963636
924	2	2	22	0	6	3.33333	19	29	18	25	40	50	372	329	325	363	363	354	320	350	401	367	364	323	325	414	396.5	367	341	351.5	38	4	10	3	-25	13	29.5	3	18	26.5	0.672727	0.545455	1	1	1
925	2	1	23		6	4.33333	14	22	17	10	20	20	385.5	346	357	352.5	365	373	364	372	377	387	372	366	381.5	374	386.5	391.5	375	390	24.5	22	-1	2	9.5	-3	-0.5	19.5	9	8.5	0.690909	1	1	0.963636	1
926	2	2	20	0	6	3.66667	18	32	25	50	98	50	499	500	452	411	418	413	388.5	382	400	449	406.5	404	399.5	420.5	434	427	411	411	-11	31	-6.5	15.5	17.5	20.5	-15	20.5	7	11.5	0.236364	0.309091	0.436364	0.654545	0.8
927	2	2	20	0	6	2.66667	2	16	8	60	70	90	436	415	405	412	425.5	382	392	365	437	385	376	398	370	425	475	425	431	390	25	-40.5	-6	6	5	-12	90	49	33	20	0.236364	0.672727	1	0.854545	0.963636
928	2	1	18		8	5.33333	14	12	15	0	0	20	349	344	329	313	343	300.5	286	312	344.5	334	319	304.5	338	349.5	363	336	336	344	31.5	-9	18.5	18.5	26	5	29	17	31.5	6	1	0.945455	1	1	1
929	2	2	24	1	7	4.66667	10	29	15	0	70	70	391	377	362.5	335	360	340.5	338.5	339.5	308	363	355	321	313.5	355	366	352	339	335	-27	3	14.5	-17.5	-26	47	3	-3	18	21.5	0.711688	0.527273	0.866667	0.854545	1
930	2	2	20	0	5	2.33333	24	49	20	75	80	78	363	344	295	307	322	317	319	314	312.5	333.5	325	354	314	337	364	355.5	372	359	5.5	11.5	8	35	0	24.5	30.5	30.5	18	45	0.854545	0.909091	0.909091	1	1
931	2	2	24	1	8	3	28	52	37	20	60	60	418	325	345	325	322	326.5	311	322	306	365.5	306	302.5	307	340	352	349.5	354.5	333.5	-19	43.5	-20.5	-8.5	-15	34	-13.5	43.5	52	26.5	1	1	1	0.914286	0.935065
932	2	2	23	1	7	3.33333	7	38	25	20	60	50	500	446.5	432	440	424	413	415	395.5	437	430.5	395.5	413	414	445	422	422.5	419.5	429.5	-3	6.5	-17.5	-2	18.5	8	-8.5	27	6.5	15.5	0.909091	1	1	0.818182	1
933	2	1	19		5	3.66667	15	29	21	70	90	70	363	332.5	331.5	346.5	341	325	326	323.5	346	350	326.5	322.5	339	360	342	339	335.5	341.5	-0.5	9	1.5	-3.5	15.5	14	-8	12.5	13	2.5	0.721212	1	1	0.963636	0.981818
999	2	22	0	8	2.66667	36	67	40	40	60	60	405	428	398	378	360	347	364	371	408.5	349	352	366	366	433	402	387	369	389	30.5	-11	5	2	-5	24.5	53	35	3	23	0.95	0.8	1	1	1	0.963636
